# Supplementary material for: Reconfiguration of the reductive TCA cycle enables high-level succinic acid production by Yarrowia lipolytica
Source: Nat Commun. 2023 Dec 20;14:8480. doi: 10.1038/s41467-023-44245-4 (PMC10733433; doi:10.1038/s41467-023-44245-4)
Supplement: Supplementary file 4 — Supplementary Data 1 [file 41467_2023_44245_MOESM4_ESM.xlsx]

## Sheet: Sheet1
Supplementary Data 1. Mutations identified in the evolution, related to Fig. 2f
Strain	Type	Chr	POS	Ref	Obs	Func	Gene	ExonicFunc	AAChange
PGC91-rTE1-1	SNV	B	1916840	T	A	exonic	YALI0_B14377p (Bmh2)	nonsynonymous SNV	I221N
	SNV	C	2597018	C	T	exonic	YALI0_C19085p (Pgl1)	nonsynonymous SNV	G75S
	SNV	E	4188419	A	C	exonic	YALI0_E35046p (Hsp70)	nonsynonymous SNV	S627A
	INDEL	B	625568	A	AAAAATCTAAAATCTAATATTTAATAATATATATATT	exonic	YALI0_B04598p (Uso1)	stopgain	L791delinsNIYIIKYX
PGC91-rTE1-2	SNV	C	2597018	C	T	exonic	YALI0_C19085g (Pgl1)	nonsynonymous SNV	G75S
	SNV	E	815656	C	T	exonic	YALI0_E07139g (Cse1)	nonsynonymous SNV	P652S
	INDEL	D	2530544	-	CCCCCCCC	exonic	YALI0_D20064g (Msf)	frameshift insertion	Y23fs
PGC91-rTE2-1	SNV	C	2597020	C	A	exonic	YALI0_C19085g (Pgl1)	nonsynonymous SNV	G74V
	INDEL	E	2302488	-	GGTTAGGGTTAGTCAGGGTTAGTCAGGGTTAGTCAGGGTTAGTCAGGGTTAGGGTTAGTCAGGGTTAGTCAGGGTTAGTCAGGGTTAGTCAGGGTT	exonic	YALI0_E19338g (Ena5)	stopgain	-
PGC91-rTE2-2	SNV	C	2597020	C	A	exonic	YALI0_C19085g (Pgl1)	nonsynonymous SNV	G74V
	SNV	E	898567	C	G	exonic	YALI0_E07766g (Adh3)	nonsynonymous SNV	K53N
	SNV	E	1484595	A	G	exonic	YALI0_E12199g (Mnn10)	nonsynonymous SNV	K117E
	SNV	F	3293160	T	A	exonic	YALI0_F25597g (Scr1)	nonsynonymous SNV	S435T
PGC91-rTE3-1	SNV	C	2597020	C	A	exonic	YALI0_C19085g (Pgl1)	nonsynonymous SNV	G74V
	INDEL	C	1680348	AGCT	-	exonic	YALI0_C12122g (Alk8)	frameshift deletion	*584fs
PGC91-rTE3-2	SNV	C	2597020	C	A	exonic	YALI0_C19085g (Pgl1)	nonsynonymous SNV	G74V
	SNV	E	815656	C	T	exonic	YALI0_E07139g (Cse1)	nonsynonymous SNV	P652S
	SNV	E	1484595	A	G	exonic	YALI0_E12199g (Mnn10)	nonsynonymous SNV	K117E
