# Supplementary material for: Reconfiguration of the reductive TCA cycle enables high-level succinic acid production by Yarrowia lipolytica
Source: Nat Commun. 2023 Dec 20;14:8480. doi: 10.1038/s41467-023-44245-4 (PMC10733433; doi:10.1038/s41467-023-44245-4)
Supplement: Supplementary file 5 — Supplementary Data 2 [file 41467_2023_44245_MOESM5_ESM.xlsx]

## Sheet: Sheet1
Supplementary Data 2. Strains and plasmids used in this study
Name	Genotype	Resource
Strains
E. coil BL21	F– ompT hsdSB (rB–, mB–) gal dcm (DE3)	Lab store
BL21 pET28a-Pgl1	Overexpression of Pgl1 in E. coil BL21	This study
BL21 pET28a-Pgl1G75S	Overexpression of Pgl1G75S in E. coil BL21	This study
BL21 pET28a-Pgl1G74V	Overexpression of Pgl1G74V in E. coil BL21	This study
Y. lipolytica Po1f	MatA, leu2-270, ura3-302, xpr2-322, axp-2	Lab store
Y. lipolytica PGC91	MatA, xpr2-322, axp-2, leu2-270, ura3-302, ΔSdh5::loxP, ΔAch1::loxP, YlPyc	1
PGC91-TbFrd	Overexpression of TbFrd in PGC91 strain	This study
PGC91-ScOsm1	Overexpression of ScOsm1 in PGC91 strain	This study
PGC91-LmFrd	Overexpression of LmFrd in PGC91 strain	This study
PGC91-TcFrd	Overexpression of TcFrd in PGC91 strain	This study
PGC91-LdFrd	Overexpression of LdFrd in PGC91 strain	This study
PGC91-SfFcc3	Overexpression of SfFcc3 in PGC91 strain	This study
PGC91-TbFrd-ScPck	Overexpression of TbFrd and ScPck in PGC91 strain	This study
PGC91-TbFrd -EcFum	Overexpression of TbFrd and EcFum in PGC91 strain	This study
PGC91-TbFrd -YlMdh1	Overexpression of TbFrd and YlMdh1 in PGC91 strain	This study
PGC91-TbFrd -YlMdh2	Overexpression of TbFrd and YlMdh2 in PGC91 strain	This study
PGC91-rT	Overexpression of TbFrd, EcFum and YlMdh1 in PGC91 strain	This study
PGC91-rT-YlIcl1	Overexpression of YlIcl1 in PGC91-rT strain	This study
PGC91-rT-YlMls	Overexpression of YlMls in PGC91-rT strain	This study
PGC91-rT-YlIcl1-YlMls	Overexpression of YlIcl1 and YlMls in PGC91-rT strain	This study
PGC91-rT-YlYht1	Overexpression of YlYht1 in PGC91-rT strain	This study
PGC91-rT-YlYht2	Overexpression of YlYht4 in PGC91-rT strain	This study
PGC91-rTE1-1	Evolved strain derived from PGC91-rT strain and with the mutation of PgllG75S	This study
PGC91-rTE1-2	Evolved strain derived from PGC91-rT strain and with the mutation of Pgl1G75S	This study
PGC91-rTE2-1	Evolved strain derived from PGC91-rT strain and with the mutation of Pgl1G74V	This study
PGC91-rTE2-2	Evolved strain derived from PGC91-rT strain and with the mutation of Pgl1G74V	This study
PGC91-rTE3-1	Evolved strain derived from PGC91-rT strain and with the mutation of Pgl1G74V	This study
PGC91-rTE3-2	Evolved strain derived from PGC91-rT strain and with the mutation of Pgl1G74V	This study
PGC91-rTE-TbFrd	Overexpression of TbFrd in PGC91-rTE1-1 strain	This study
PGC91-rTE-TbFrd-EcSthA	Overexpression of TbFrd and EcSthA in PGC91-rTE1-1 strain	This study
PGC91-rTE-TbFrd-YlPdc-YlAld	Overexpression of TbFrd, YlPdc2 and YlAld5 in PGC91-rTE1-1 strain	This study
PGC91-rTE-TbFrd-YlPdc-YlAld-YlAcs	Overexpression of YlAcs1 in PGC91-rTE-TbFrd-YlPdc-YlAld strain	This study
PGC91-rTE-TbFrd-YlPdc-YlAld-SeAcs	Overexpression of SeAcsL641P in PGC91-rTE-TbFrd-YlPdc-YlAld strain	This study
PGC91-rTE-TbFrd-YlPdc-YlAld-SeAcs-YlMls	Overexpression of SeAcsL641P and YlMls in PGC91-rTE- TbFrd-YlPdc-YlAld strain	This study
PGC91-rTEe	Overexpression of SeAcsL641P and YlIcl1in PGC91-rTE-TbFrd-YlPdc-YlAld strain	This study
PGC91-rTEe-YlMls	Overexpression of SeAcsL641P, YlMls and YlIcl1in PGC91-rTE-TbFrd-YlPdc-YlAld strain	This study
PGC91-rTE-mTbFrd	Overexpression of MTS-TbFrd in PGC91-rTE1-1 strain	This study
PGC91-rTE-mScOsm1	Overexpression of MTS-ScOsm1 in PGC91-rTE1-1 strain	This study
PGC91-rTE-mSfFcc3	Overexpression of MTS-SfFcc3 in PGC91-rTE1-1 strain	This study
PGC91-rTE-mTbFrd-CgMdh	Overexpression of CgMdh in PGC91-rTE-mTbFrd strain	This study
PGC91-rTE-mTbFrd- YlMdh1	Overexpression of YlMdh1 in PGC91-rTE-mTbFrd strain	This study
PGC91-rTE-mTbFrd- YlMdh2	Overexpression of YlMdh2 in PGC91-rTE-mTbFrd strain	This study
Hi-SA0	Overexpression of SpMae1 in PGC91-rTE-mTbFrd-YlMdh2 strain	This study
Hi-SA0-YlKgdh	Overexpression of YlKgdh in Hi-SA0 strain	This study
Hi-SA1	Overexpression of YlScs2 in Hi-SA0 strain	This study
Hi-SA0-mYlPyc	Overexpression of mYlPyc in Hi-SA0 strain	This study
Hi-SA0-mYlPyc-YlFum	Overexpression of mYlPyc and YlFum in Hi-SA0 strain	This study
Hi-SA2	Overexpression of mYlPyc and EcFum in Hi-SA0 strain	This study
Hi-SA2-mYlMls-YlIcl2	Overexpression of mYlMls and YlIcl2 in Hi-SA2 strain	This study
Plasmids
pET28a-Pgl1	Expression vector for Pgl1	This study
pET28a-Pgl1G75S	Expression vector for Pgl1G75S	This study
pET28a-Pgl1G74V	Expression vector for Pgl1G74V	This study
pKi-1	Integrative vector with the LEU2 marker and pUAS1B-TEF promoter	2
pKi-hyg	Integrative vector with the HYG marker and pUAS1B-TEF promoter	2
113-GPD-TEF	Integrative vector with the URA3 marker, GPD promoter and TEF promoter	2
YLEP-nat-Cre	Episomal vector with the NAT marker and Cre recombinase expression cassette	3
JMP-nat-GPD-TEF	Integrative vector with the NAT marker, GPD promoter and TEF promoter	3
YLEP-leu	Episomal vector with the LEU2 marker and pUAS1B-TEF promoter	2
pKi-1-TbFrd	Integrative vector with the LEU2 marker and TbFrd expression cassette	This study
pKi-1-ScOsm1	Integrative vector with the LEU2 marker and ScOsm1 expression cassette	This study
pKi-1-LmFrd	Integrative vector with the LEU2 marker and LmFrd expression cassette	This study
pKi-1-TcFrd	Integrative vector with the LEU2 marker and TcFrd expression cassette	This study
pKi-1-LdFrd	Integrative vector with the LEU2 marker and LdFrd expression cassette	This study
pKi-1-SfFcc3	Integrative vector with the LEU2 marker and SfFcc3 expression cassette	This study
113-GPD-ScPck	Integrative vector with the URA3 marker and ScPck expression cassette	This study
113-GPD-EcFum	Integrative vector with the URA3 marker and EcFum expression cassette	This study
113-GPD-YlMdh1	Integrative vector with the URA3 marker and YlMdh1 expression cassette	This study
113-GPD-YlMdh2	Integrative vector with the URA3 marker and YlMdh2 expression cassette	This study
113-EcFum-YlMdh1	Integrative vector with the URA3 marker, EcFum and YlMdh1 expression cassette	This study
113-GPD-YlIcl1	Integrative vector with the URA3 marker and YlIcl1 expression cassette	This study
113-GPD-YlMls	Integrative vector with the URA3 marker and YlMls expression cassette	This study
113-YlIcl1-YlMls	Integrative vector with the URA3 marker, YlIcl1 and YlMls expression cassette	This study
113-GPD-YlYht1	Integrative vector with the URA3 marker and YlYht1 expression cassette	This study
113-GPD-YlYht4	Integrative vector with the URA3 marker and YlYht4 expression cassette	This study
pKi-hyg-EcSthA	Integrative vector with the HYG marker and EcSthA expression cassette	This study
113-YlPdc2-YlAld5	Integrative vector with the URA3 marker, YlPdc2 and YlAld5 expression cassette	This study
pKi-hyg-YlAcs1	Integrative vector with the HYG marker and YlAcs1 expression cassette	This study
pKi-hyg-SeAcs	Integrative vector with the HYG marker and SeAcsL641P expression cassette	This study
YLEP-leu-sfGFP	Episomal vector with the LEU2 marker and sfGFP expression cassette	This study
YLEP-leu-MTS-sfGFP	Episomal vector with the LEU2 marker and MTS-sfGFP expression cassette	This study
pKi-1-mTbFrd	Integrative vector with the LEU2 marker and MTS-TbFrd expression cassette	This study
pKi-1-mScOsm1	Integrative vector with the LEU2 marker and MTS-ScOsm1 expression cassette	This study
pKi-1-mSfFcc3	Integrative vector with the LEU2 marker and MTS-SfFcc3 expression cassette	This study
113-GPD-CgMdh	Integrative vector with the URA3 marker and CgMdh expression cassette	This study
pKi-hyg-SpMae1	Integrative vector with the HYG marker and SpMae1 expression cassette	This study
113-GPD-YlKgdh	Integrative vector with the URA3 marker and YlKgdh expression cassette	This study
113-GPD-YlScs2	Integrative vector with the URA3 marker and YlScs2 expression cassette	This study
113-GPD-mYlPyc	Integrative vector with the URA3 marker and mYlPyc expression cassette	This study
113-mPyc-YlFum	Integrative vector with the URA3 marker, MTS-YlPyc and YlFum expression cassette	This study
113-mYlPyc-mEcFum	Integrative vector with the URA3 marker, MTS-YlPyc and mEcFum expression cassette	This study
JMP-nat-mMls-YlIcl2	Integrative vector with the URA3 marker, MTS-YlMls and YlIcl2 expression cassette	This study
Supplementary References
1. Cui, Z.Y. et al. Engineering of unconventional yeast Yarrowia lipolytica for efficient succinic acid production from glycerol at low pH. Metab Eng 42, 126-133 (2017).
2. Cui, Z.Y., Jiang, X., Zheng, H.H., Qi, Q.S. & Hou, J. Homology-independent genome integration enables rapid library construction for enzyme expression and pathway optimization in Yarrowia lipolytica. Biotechnol Bioeng 116, 354-363 (2019).
3. Liu, Y. et al. Engineering Yarrowia lipolytica for the sustainable production of β-farnesene from waste oil feedstock. Biotechnol Biof Biop 15, 101 (2022).
