# Supplementary material for: Reconfiguration of the reductive TCA cycle enables high-level succinic acid production by Yarrowia lipolytica
Source: Nat Commun. 2023 Dec 20;14:8480. doi: 10.1038/s41467-023-44245-4 (PMC10733433; doi:10.1038/s41467-023-44245-4)
Supplement: Supplementary file 6 — Supplementary Data 3 [file 41467_2023_44245_MOESM6_ESM.xlsx]

## Sheet: Sheet1
Supplementary Data 3. List of primers used in this study
Name	Sequence (5′→3′)	Use
UT8-TbFrd-F	TAAGAATCATTCAAAGGTTATGGTGGACGGTCGATCTTC	UT8-TbFrd amplification
UT8-TbFrd-R	CATAACTAATTACATGATTTTAGGAGCCAGAGGGCTCGG	UT8-TbFrd amplification
UT8-LmFrd-F	TAAGAATCATTCAAAGGTTATGGGCGGCTGCGCCACCGC	UT8-LmFrd amplification
UT8-LmFrd-R	CATAACTAATTACATGATTTTACAGGGCGCCGTCCTCGT	UT8-LmFrd amplification
UT8-TcFrd-F	TAAGAATCATTCAAAGGTTATGTTCTCTACCATGCGAAT	UT8-TcFrd amplification
UT8-TcFrd-R	CATAACTAATTACATGATTTTACAGAGCGGCCTGCATGT	UT8-TcFrd amplification
UT8-LdFrd-F	TAAGAATCATTCAAAGGTTATGGCCGACGGCAAGACCTC	UT8-LdFrd amplification
UT8-LdFrd-R	CATAACTAATTACATGATTTTAGATCTTGGCGGAGGTGG	UT8-LdFrd amplification
UT8-SfFcc3-F	TAAGAATCATTCAAAGGTTATGAAAAAGATGAATCTTGC	UT8-SfFcc3 amplification
UT8-SfFcc3-R	CATAACTAATTACATGATTTTAGTTCTTTTTAGAATATT	UT8-SfFcc3 amplification
UT8-ScOsm1-F	TAAGAATCATTCAAAGGTTATGTCTCTCTCTCCCGTTGT	UT8- ScOsm1 amplification
UT8-ScOsm1-R	CATAACTAATTACATGATTTTACTTGCGGTCATTGGCAA	UT8- ScOsm1 amplification
GPD-YlMdh1-F	ATTAAACACACATCAACAGATGTTCCGAACCCGAGTTAC	GPD-YlMdh1 amplification
GPD-YlMdh1-R	GACAGGCCATGGAGGTACGTTAAGGGTTCTGCTTGACAA	GPD-YlMdh1 amplification
GPD-YlMdh2-F	ATTAAACACACATCAACAGATGGTTAAAGCTGTCGTTGC	GPD-YlMdh2 amplification
GPD-YlMdh2-R	GACAGGCCATGGAGGTACGCTAGTTGGCAGGAGGAGGGT	GPD-YlMdh2 amplification
GPD-EcFum-F	ATTAAACACACATCAACAGATGATGAACACCGTGCGATC	GPD-EcFum amplification
GPD-EcFum-R	GACAGGCCATGGAGGTACGTTATCGTCCGGCCTTCATAG	GPD-EcFum amplification
TEF-YlMdh1-F	CAGTACTAACCGCAGATTTATGTTCCGAACCCGAGTTAC	TEF-YlMdh1 amplification
TEF-YlMdh1-R	TAACTAATTACATGAATTTTTAAGGGTTCTGCTTGACAA	TEF-YlMdh1 amplification
GPD-ScPck-F	ATTAAACACACATCAACAGATGTCCCCTTCTAAAATGAA	GPD-ScPck amplification
GPD-ScPck-R	GACAGGCCATGGAGGTACGTTACTCGAATTGAGGACCAG	GPD-ScPck amplification
GPD-YlIcl1-F	ATTAAACACACATCAACAGATGTCCGAACAGCAGCGATT	GPD-YlIcl1 amplification
GPD-YlIcl1-R	GACAGGCCATGGAGGTACGTTAAAGCTTGGACTTGAACT	GPD-YlIcl1 amplification
TEF-YlMls-F	CAGTACTAACCGCAGATTTATGACAGTCAACTCCACTTT	TEF-YlMls amplification
TEF-YlMls-R	TAACTAATTACATGAATTTCTACTGTTCAACCAGATCAG	TEF-YlMls amplification
GPD-YlMls-F	ATTAAACACACATCAACAGATGACAGTCAACTCCACTTT	GPD-YlMls amplification
GPD-YlMls-R	GACAGGCCATGGAGGTACGCTACTGTTCAACCAGATCAG	GPD-YlMls amplification
GPD-YlYht1-F	ATTAAACACACATCAACAGATGGGACTCGCTAACATCAT	GPD-YlYht1 amplification
GPD-YlYht1-R	GACAGGCCATGGAGGTACGCTAGACAGACTCAATGTAGA	GPD-YlYht1 amplification
GPD-YlYht4-F	ATTAAACACACATCAACAGATGGCGAGGCTTTGTCTTTC	GPD-YlYht4 amplification
GPD-YlYht4-R	GACAGGCCATGGAGGTACGTTAAACAGTCTCGGTGTACT	GPD-YlYht4 amplification
GPD-TbFrd-F	ATTAAACACACATCAACAGATGGTGGACGGTCGATCTTC	GPD-TbFrd amplification
GPD-TbFrd-R	GACAGGCCATGGAGGTACGTTAGGAGCCAGAGGGCTCGG	GPD-TbFrd amplification
UT8-EcSthA-F	TAAGAATCATTCAAAGGTTATGCCCCACTCTTACGACTA	UT8-EcSthA amplification
UT8-EcSthA-R	CATAACTAATTACATGATTTTAGAACAGTCGGTTCAGAC	UT8-EcSthA amplification
GPD-YlAld5-F	ATTAAACACACATCAACAGATGCAAGTTACTCTTCCCGA	GPD-YlAld5 amplification
GPD-YlAld5-R	GACAGGCCATGGAGGTACGCTAATCCAGGTTAATGTGGA	GPD-YlAld5 amplification
TEF-YlPdc2-F	CAGTACTAACCGCAGATTTATGACTGCCACTTCTGCCAC	TEF-YlPdc2 amplification
TEF-YlPdc2-R	TAACTAATTACATGAATTTCTAAGGATTCTTCTTCTGGT	TEF-YlPdc2 amplification
UT8-YlAcs1-F	TAAGAATCATTCAAAGGTTATGTCTGAAGACCACCCAGC	UT8-YlAcs1 amplification
UT8-YlAcs1-R	CATAACTAATTACATGATTTTACTTTTTCAACGAGTGAA	UT8-YlAcs1 amplification
UT8-SeAcs-F	TAAGAATCATTCAAAGGTTATGTCCCAGACCCACAAGCA	UT8-SeAcs amplification
UT8-SeAcs-R	CATAACTAATTACATGATTTTAGGAGGGCATAGCGATGG	UT8-SeAcs amplification
UT8-MTS-F	TAAGAATCATTCAAAGGTTATGTTCGCCCTGAGAAGATC	UT8-MLS amplification
MTS-R	GAATCGAGCAACCTGCTGGG	UT8-MLS amplification
MTS-sfGFP-R	GCCTCCGCCTCCGCCTCCGCCGCCTCCGCCGAATCGAGCAACCTGCTGGG	MTS-sfGFP amplification
MTS-sfGFP-F	GCGGAGGCGGAGGCGGAGGCCGTAAAGGCGAAGAGCTGTT	MTS-sfGFP amplification
sfGFP-F	TAAGAATCATTCAAAGGTTATGCGTAAAGGCGAAGAGCT	sfGFP amplification
sfGFP-R	TGACATAACTAATTACATGATTATTTGTACAGTTCATCCA	MTS-sfGFP amplification
mTbFrd-F	CCAGCAGGTTGCTCGATTCGTGGACGGTCGATCTTCCGC	MTS-TbFrd amplification
mScOsm1-F	CAGCAGGTTGCTCGATTCTTCGCCCTGCGACGATCTCT	MTS-ScOsm1 amplification
mScOsm1-R	ATAACTAATTACATGATTTTAGTACAGCTTGGCAATGT	MTS-ScOsm1 amplification
mSfFcc3-F	CCAGCAGGTTGCTCGATTCAAGAAGATGAACCTGGCCGT	MTS-SfFcc3- amplification
mSfFcc3-R	CGATGCTCTGCATGTCCTCGTTCTTCTTAGAGTACTTGG	MTS-SfFcc3 amplification
UT8-SpMae1-F	TAAGAATCATTCAAAGGTTATGGGCGAGCTGAAGGAAAT	UT8-SpMae1 amplification
UT8-SpMae1-R	CATAACTAATTACATGATTTTACACAGACTCGTGCTCAG	UT8-SpMae1 amplification
GPD-YlKgdh1-F	ATTAAACACACATCAACAGATGCTCAGACACGCTTTATT	GPD-YlKgdh1 amplification
GPD-YlKgdh1-R	GACAGGCCATGGAGGTACGTTAGGCCTTATCCTCCTGCT	GPD-YlKgdh1 amplification
GPD-YlScs2-F	ATTAAACACACATCAACAGATGTTTTCGCGAATTGCTGC	GPD-YlScs2 amplification
GPD-YlScs2-R	GACAGGCCATGGAGGTACGTTAAAGAGGCAGCTCAAAGG	GPD-YlScs2 amplification
GPD-mYlPyc-F	ATTAAACACACATCAACAGATGTTCGCCCTGAGAAGATC	GPD-MTS-YlPyc amplification
GPD-mYlPyc-R	GACAGGCCATGGAGGTACGTTAAGCCCGCACAATCTTGC	GPD-MTS-YlPyc amplification
TEF-YlFum-F	TTTGCAGTACTAACCGCAGATGCTCCGAACAGTCCGACT	TEF-YlFum amplification
TEF-YlFum-R	CATAACTAATTACATGAATTTAGTCAGAGGGGCCAATCA	TEF-YlFum amplification
TEF-EcFum-F	TTTGCAGTACTAACCGCAGTTCGCCCTGAGAAGATCTCT	TEF-EcFum amplification
TEF-EcFum-R	CATAACTAATTACATGAATTTATCGTCCGGCCTTCATAG	TEF-EcFum amplification
mYlMls-F	CCAGCAGGTTGCTCGATTCACAGTCAACTCCACTTTTAG	MTS-YlMls amplification
mYlMls-R	GACAGGCCATGGAGGTACGCTACTGTTCAACCAGATCAG	MTS-YlMls amplification
TEF-YlIcl2-F	TTTGCAGTACTAACCGCAGATGCTTCGAACACGATTCAT	TEF-YlIcl2 amplification
TEF-YlIcl2-R	CATAACTAATTACATGAATTTAAAACTGGTTCTCGGTGG	TEF-YlIcl2 amplification
