# Supplementary material for: Reconfiguration of the reductive TCA cycle enables high-level succinic acid production by Yarrowia lipolytica
Source: Nat Commun. 2023 Dec 20;14:8480. doi: 10.1038/s41467-023-44245-4 (PMC10733433; doi:10.1038/s41467-023-44245-4)
Supplement: Supplementary file 7 — Supplementary Data 4 [file 41467_2023_44245_MOESM7_ESM.xlsx]

## Sheet: Sheet1
Supplementary Data 4. Sequences of the codon optimized genes used in this study
Gene name	Sequence (5′→3′)
TbFrd	ATGGACGGTCGATCTTCCGCCTCCATCGTCGCCGTCGACCCCGAGCGAGCCGCTCGAGAGCGAGACGCTGCCGCTCGAGCCCTGCTGCAGGACTCCCCTCTGCACACCACCATGCAGTACGCCACCTCCGGCCTGGAGCTGACCGTCCCTTACGCCCTGAAGGTCGTCGCCTCCGCCGACACCTTCGACCGAGCCAAGGAGGTCGCCGACGAGGTGCTGCGATGCGCCTGGCAGCTGGCCGACACCGTGCTGAACTCTTTCAACCCCAACTCTGAGGTCTCTCTGGTCGGTCGACTGCCCGTCGGCCAGAAGCACCAGATGTCCGCCCCCCTGAAGCGAGTCATGGCCTGTTGCCAGCGAGTCTACAACTCCTCCGCCGGTTGTTTCGACCCCTCTACC…
ScOsm1	ATGTTCGCCCTGCGACGATCTCTGCTGTCTGCCGGCCGAATCGCTCGACCCCAGCAGGTCGCCCGATTCATGATCCGATCCGTGCGACGAGTGTTCATCTACGTGTCTATCTTCGTGCTGATCATTGTGCTGAAGCGAACCCTGTCTGGCACCGACCAGACCTCTATGAAGCAGCCCGTGGTGGTGATCGGCTCTGGCCTGGCCGGCCTGACCACCTCTAACCGACTGATCTCTAAGTACAGAATCCCCGTGGTGCTGCTGGACAAGGCTGCCTCTATCGGCGGCAACTCTATCAAGGCCTCTTCTGGCATCAACGGCGCCCACACCGACACTCAGCAGAACCTGAAGGTGATGGATACCCCTGAGCTGTTCCTGAAGGACACCCTGCACTCTGCCAAG…
LmFrd	ATGGGCGGCTGCGCCACCGCCACTCAGCGACGATGCGCCGCCACCGACTCTCACACCGGCGCCTCTGTGGTGGTGGTCGACCCCGAGAAGGCTGCCCGAGAGCGAGATCGAATCGCCCGAGATCTGCTGACCACCAACTTTCCCGAGCTGCACGTGAACCAGAGATGGGTGCTGCTGTACAAGGACGTGATGCACACCGTGCCTTACACTCTGACCATTGCCGTGGACGGCTCTGTGGCCCGACAGGACGCTGACCCCGTGGTGAAGGCCATCCTGTCTGACTGCTTCGCCATGGTGGACAAGCACCTGAACTCGTTCAACCCCGACTCTGAGGTGTCTCAGGTGAACCGAATGCCTGTGGGCAAGAAGCACGTGATGTCTGAGCACCTGTTCGAGGTG…
TcFrd	ATGTTCTCTACCATGCGAATCCTGCTGCGAACCGCCACCATCGGCGTGGCCACCGGCACCATGGCTATGACCACCACTCTGGTGTCTGGCGCCCACCTGGCCGCCGTCCGATGGTCCTCTTCTTCTACCTCTGACAACTCTCCCGCTCTGCTGTCTCAGCGATCTTTCTTCTCTGGCGGCGCTGACGGCCGATCTTCTGCCTCTATCGTGGTGGTGGACGCCGAGCTGGCCGCCAAGGAACGAGATCGAATCGCCCGAGAGATGCTGTCCCAGAACATGCCCTCGCCTCACGCCGAGGAACGACTGGTGGTGACCATGCGAGGCCTGGAACACACCGTGCCTTACACTCTGCGAATTGTGCTGAACGGCCCCAACGAGGCCAAGAACGGCGAGGTGATC…
LdFrd	ATGGCCGACGGCAAGACCTCTGCCTCTGTGGTGGCCGTGGACGCCGAGTCTGCCGCCAAGGAACGAGATGCTGCTGCCCGAGCCATGCTGCAGGACGGCGGCGTGTCTCCCGTCGGCAAGGCCCAGCTGCTGAAGAAGGGCCTCGTCCACACCGTGCCTTACACTCTGAAGGTGGTGGTGGCTGACCCCAAGGAAATGGAAAAGGCCGCTGCCGACGCCGAGCAGGTCCTGCAGGCCGCCTTCCAGGTGGTGGACACCCTGCTGAACAACTTCAACGAGAACTCTGAGGTGTCTCGAATCAACCGAATGCCTGTCGGCGAGGAACACCAGATGTCTGCCGCTCTGAAGCACGTGATGGCCTGCTGCCAGAAGGTGTACAACTCTTCCCGAGGCGCTTTC…
SfFcc3	ATGAAGAAGATGAACCTGGCCGTCTGTATCGCTACCCTGATGGGCACCGCCGGACTCATGGGAACCGCCGTGGCCGCCGACAACCTGGCTGAGTTCCACGTGCAGAACCAGGAATGCGACTCTTGTCACACCCCTGACGGCGAGCTGTCTAACGACTCTCTGACCTACGAGAACACCCAGTGCGTGTCTTGCCACGGCACCCTGGCCGAGGTGGCCGAGACTACCAAGCACGAGCACTACAACGCCCACGCCTCTCACTTCCCCGGCGAGGTCGCCTGCACCTCTTGCCACTCTGCCCACGAGAAGTCTATGGTGTACTGCGACTCCTGCCACTCTTTCGACTTCAACATGCCCTACGCCAAGAAGTGGCTGCGGGACGAGCCCACCATTGCCGAGCTG…
ScPck	ATGTCCCCTTCTAAAATGAATGCTACAGTAGGATCTACTTCCGAAGTTGAACAAAAAATCAGACAAGAATTGGCTCTTAGTGACGAAGTCACCACCATCAGACGCAATGCTCCAGCTGCCGTTTTGTATGAAGATGGTCTAAAAGAAAATAAAACTGTCATTTCATCAAGCGGTGCATTGATCGCTTATTCCGGTGTTAAAACCGGAAGATCTCCAAAGGACAAACGTATTGTTGAAGAACCTACCTCGAAAGACGAAATTTGGTGGGGTCCGGTCAATAAACCATGTTCTGAAAGAACATGGTCTATCAACCGTGAAAGAGCTGCAGATTACTTGAGAACAAGAGACCACATTTATATTGTCGATGCATTTGCAGGATGGGATCCAAAATACAGAATC…
EcFum	ATGAACACCGTGCGATCTGAGAAGGACTCTATGGGCGCCATCGACGTGCCCGCCGACAAGCTGTGGGGCGCTCAGACCCAGCGATCTCTCGAGCACTTCCGAATCTCTACCGAGAAGATGCCCACCTCTCTGATCCACGCTCTGGCCCTGACCAAGCGAGCCGCCGCTAAGGTGAACGAGGACCTGGGCCTGCTGTCTGAGGAAAAGGCCTCTGCCATCCGACAGGCCGCCGACGAGGTGCTGGCTGGACAGCACGACGACGAGTTCCCTCTGGCCATCTGGCAGACCGGCTCTGGCACCCAGTCTAACATGAACATGAACGAGGTTCTGGCCAACCGAGCCTCTGAGCTGCTCGGCGGCGTGCGAGGCATGGAACGAAAGGTGCACCCCAACGACGAC…
EcSthA	ATGCCCCACTCTTACGACTACGACGCCATTGTGATCGGCTCTGGTCCCGGTGGCGAGGGTGCCGCTATGGGTCTGGTGAAGCAGGGCGCCCGAGTCGCCGTGATCGAGCGATACCAGAACGTCGGCGGCGGTTGCACCCACTGGGGTACCATTCCCTCCAAGGCCCTGCGACACGCCGTCTCCCGAATCATTGAGTTCAACCAGAACCCCCTGTACTCCGACCACTCCCGACTGCTGCGATCTTCCTTCGCCGACATTCTGAACCACGCCGACAACGTGATCAACCAGCAGACCCGAATGCGACAGGGCTTCTACGAGCGAAACCACTGCGAGATCCTGCAGGGTAACGCCCGATTCGTCGACGAGCACACCCTGGCCCTGGACTGCCCCGACGGATCT…
SeAcsL641P	ATGTCCCAGACCCACAAGCACGCCATTCCTGCTAACATCGCCGATCGATGCCTGATTAACCCTGAACAGTACGAGACTAAGTACAAGCAGTCTATCAACGATCCCGACACTTTTTGGGGTGAGCAGGGTAAGATCCTGGATTGGATTACTCCCTACCAGAAGGTTAAGAACACTTCCTTTGCCCCTGGTAACGTCTCCATCAAGTGGTACGAGGATGGCACTCTGAACCTGGCCGCCAACTGCCTGGATCGACATCTCCAGGAAAACGGTGACCGAACTGCCATCATCTGGGAAGGTGACGATACCTCTCAGTCCAAGCACATTTCCTACCGAGAACTCCACCGAGATGTTTGTCGATTCGCCAACACTCTGCTGGATCTCGGCATTAAGAAGGGCGAC…
CgMdh	ATGAACTCTCCCCAGAACGTGTCTACCAAGAAGGTGACCGTCACCGGCGCTGCCGGCCAGATCTCTTACTCTCTGCTGTGGCGAATCGCCAACGGCGAGGTGTTCGGCACCGACACTCCCGTCGAGCTGAAGCTGCTCGAGATTCCCCAGGCTCTCGGCGGAGCCGAGGGCGTCGCCATGGAACTGCTGGACTCTGCTTTCCCTCTGCTGCGAAACATCACCATCACCGCCGACGCCAACGAGGCCTTCGACGGCGCCAACGCCGCCTTCCTGGTGGGCGCTAAGCCCCGAGGCAAGGGCGAAGAACGAGCCGACCTGCTGGCCAACAACGGCAAGATCTTCGGACCCCAAGGCAAGGCCATCAACGACAACGCCGCTGACGACATCCGAGTGCTGGTG…
SpMae	ATGGGCGAGCTGAAGGAAATCCTGAAGCAGCGATACCACGAGCTGCTGGACTGGAACGTGAAGGCCCCTCACGTGCCCCTGTCTCAGCGACTGAAGCACTTCACCTGGTCCTGGTTCGCCTGCACCATGGCCACCGGCGGAGTGGGCCTGATTATCGGCTCTTTCCCCTTCCGATTCTACGGCCTGAACACCATCGGCAAGATCGTGTATATCCTGCAGATCTTCCTGTTCTCTCTGTTCGGCTCTTGCATGCTGTTCCGATTCATCAAGTACCCCTCTACCATCAAGGACTCTTGGAACCACCACCTCGAGAAGCTGTTCATTGCCACCTGTCTGCTGTCTATCTCTACCTTCATCGACATGCTGGCCATCTACGCTTACCCCGACACCGGTGAGTGG…
sfGFP	ATGCGTAAAGGCGAAGAGCTGTTCACTGGTGTCGTCCCTATTCTGGTGGAACTGGATGGTGATGTCAACGGTCATAAGTTTTCCGTGCGTGGCGAGGGTGAAGGTGACGCAACTAATGGTAAACTGACGCTGAAGTTCATCTGTACTACTGGTAAACTGCCGGTACCTTGGCCGACTCTGGTAACGACGCTGACTTATGGTGTTCAGTGCTTTGCTCGTTATCCGGACCATATGAAGCAGCATGACTTCTTCAAGTCCGCCATGCCGGAAGGCTATGTGCAGGAACGCACGATTTCCTTTAAGGATGACGGCACGTACAAAACGCGTGCGGAAGTGAAATTTGAAGGCGATACCCTGGTAAACCGCATTGAGCTGAAAGGCATTGACTTTAAAGAAGAC…
