# Supplementary material for: Reconfiguration of the reductive TCA cycle enables high-level succinic acid production by Yarrowia lipolytica
Source: Nat Commun. 2023 Dec 20;14:8480. doi: 10.1038/s41467-023-44245-4 (PMC10733433; doi:10.1038/s41467-023-44245-4)
Supplement: Supplementary file 9 — Source Data [file 41467_2023_44245_MOESM9_ESM.xlsx]

## Sheet: Fig. 1b
	SA titer (g/L)		SA yield (g/g Glucose)		OD600
PGC91	18.534	19.077	0.47031	0.49043	24.835	21.315
Tbr	14.045	15.583	0.64982	0.59987	12.215	14.34
Sce	20.667	20.652	0.47872	0.48135	23.395	25.175
Lma	20.455	20.28	0.52396	0.57182	26.715	27.78
Tcr	21.43	20.908	0.54921	0.53173	26.745	28.545
Ldo	20.413	20.72	0.51226	0.54994	27.205	28.045
Sfr	20.95	22.329	0.50829	0.58194	25.745	27.81

## Sheet: Fig. 1c
	SA titer (g/L)		SA yield (g/g Glucose)
PGC91+TbFrd	11.265	11.182	0.66253	0.63654
PGC91+TbFrd+ScPck	14.496	15.015	0.62426	0.60861
PGC91+TbFrd+EcFum	16.85	15.703	0.72614	0.72364
PGC91+TbFrd+YlMdh1	18.024	17.984	0.59724	0.58715
PGC91+TbFrd+YlMdh2	14.834	15.054	0.59615	0.58987
PGC91+TbFrd+EcFum+YlMdh1	10.195	9.783	0.88865	0.80164
PGC91+TbFrd+EcFum+YlMdh2	8.724	9.465	0.81267	0.81991
PGC91+TbFrd+EcFum+YlMdh1+YlIcl1	12.345	13.919	0.77421	0.73772
PGC91+TbFrd+EcFum+YlMdh1+YlMls	12.539	12.957	0.77027	0.73843
PGC91+TbFrd+EcFum+YlMdh1+YlIcl1+YlMls	13.737	14.618	0.70596	0.79074
PGC91+TbFrd+EcFum+YlMdh1+YlYht1	10.69	12.225	0.79691	0.78254
PGC91+TbFrd+EcFum+YlMdh1+YlYht4	10.333	9.557	0.75243	0.79462

## Sheet: Fig. 1d
Time (h)	SA (g/L)			Glucose (g/L)			OD600
0	0.365	0.203	0.346	0.418	0.417	0.397	54.685	54.083	55.77
24	2.378	2.328	2.347	5.416	5.775	4.49	48.176	48.914	49.686
48	7.816	8.181	7.695	9.963	10.15	9.305	25.355	25.888	26.026
72	14.028	14.108	14.744	13.775	13.925	12.895	15.068	15.887	13.033
96	19.354	19.571	20.905	21.021	21.735	19.065	3.072	3.014	4.194

## Sheet: Fig. 1e
Time (h)	SA (g/L)			Glucose (g/L)			OD600
0	0.197	0.224	0.156	0.375	0.447	0.356	57.349	57.876	58.271
24	1.665	1.98	1.394	1.353	1.98	1.394	56.785	57.012	57.298
48	4.119	4.254	4.184	5.156	5.226	4.91	53.462	53.759	55.918
72	9.382	9.35	9.458	8.488	7.8	8.795	47.295	47.649	47.975
96	9.941	10.195	9.783	10.789	9.105	10.265	46.07	46.403	46.997

## Sheet: Fig. 2a
Transfer numbers	OD600
1	11.943
2	6.65
3	10.912
4	10.76
5	10.818
6	10.17
7	10.796
8	11.824
9	11.456
10	13.592
11	11.442
12	12.826
13	11.764
14	11.802
15	11.328
16	11.846
17	13.088
18	13.098
19	11.686
20	13.158
21	13.158
22	13.718
23	14.104
24	12.64
25	13.762
26	13.168
27	12.164
28	14.288
29	13.206
30	12.998
31	12.954
32	16.248
33	11.426
34	15.918
35	11.484
36	11.122
37	11.478
38	11.61
39	11.058
40	12.366
41	13.232

## Sheet: Fig. 2b
Transfer numbers	SA (g/L)
1	10.254
2	6.586
3	19.203
4	21.802
5	17.171
6	21.869
7	19.307
8	16.97
9	15.207
10	19.559
11	18.156
12	18.351
13	15.675
14	16.558
15	16.195
16	15.948
17	18.79
18	18.967
19	17.722
20	17.079
21	17.312
22	18.766
23	19.589
24	17.899
25	19.243
26	18.688
27	16.49
28	19.635
29	20.235
30	18.413
31	20.058
32	19.338
33	16.175
34	22.817
35	18.572
36	18.011
37	19.27
38	18.823
39	18.254
40	19.198
41	22.838

## Sheet: Fig. 2d
Time (h)	PGC91-rT			PGC91-rTE1-1			PGC91-rTE2-1			PGC91-rTE3-1
0	0.223	0.241	0.196	0.161	0.157	0.157	0.154	0.139	0.162	0.266	0.241	0.157
24	1.764	1.714	1.919	2.88	2.898	2.706	2.839	2.875	2.399	2.813	2.956	3.008
48	7.592	7.046	7.534	9.376	9.828	8.314	8.914	8.938	9.303	10.145	10.277	10.626
72	11.471	10.888	11.952	14.432	14.83	13.857	14.786	14.75	15.172	15.246	15.177	15.759
96	12.655	12.893	12.662	16.918	16.52	17.997	17.698	17.571	18.118	18.413	18.574	18.434

## Sheet: Fig. 2e
Time (h)	PGC91-rT			PGC91-rTE1-1			PGC91-rTE2-1			PGC91-rTE3-1
0	0.293	0.354	0.369	0.417	0.433	0.457	0.436	0.461	0.452	0.463	0.479	0.411
24	3.546	3.907	3.395	4.412	4.465	5.132	3.874	5.255	3.894	4.066	4.048	4.092
48	5.85	6.175	5.478	7.165	7.104	8.275	7.405	8.194	7.255	7.349	7.305	7.125
72	6.308	7.316	6.012	10.155	10.266	10.072	8.642	10.695	8.379	10.451	10.24	10.481
96	9.345	9.735	9.25	12.75	12.635	12.916	12.505	13.494	12.404	12.605	12.467	12.588

## Sheet: Fig. 2f
SNVs											InDels
PGC91-rTE1-1											PGC91-rTE1-1
Chr	Start	END	Ref	Obs	Func	Gene	Protein name	AAChange	ExonicFunc		Chr	Start	END	Ref	Obs	Func	Gene	Protein name	AAChange	ExonicFunc
B	1916840	1916840	T	A	exonic	YALI0_B14377p	hypothetical protein YALI0B14377p	gene1452:rna1452:exon2:c.T662A:p.I221N	nonsynonymous SNV		B	625568	625568	A	AAAAATCTAAAATCTAATATTTAATAATATATATATT	exonic	YALI0_B04598p	hypothetical protein YALI0B04598p	gene1036:rna1036:exon1:c.2370_2371insAATATATATATTATTAAATATTAGATTTTAGATTTT:p.L791delinsNIYIIKYX	stopgain
C	2597018	2597018	C	T	exonic	YALI0_C19085p	hypothetical protein YALI0C19085p	gene2674:rna2674:exon1:c.G223A:p.G75S	nonsynonymous SNV
E	4188419	4188419	A	C	exonic	YALI0_E35046p	hypothetical protein YALI0E35046p	gene5661:rna5662:exon1:c.T1879G:p.S627A	nonsynonymous SNV		PGC91-rTE1-2
											Chr	Start	END	Ref	Obs	Func	Gene	Protein name	AAChange	ExonicFunc
PGC91-rTE1-2											NC_006070.1	2530544	2530544	-	CCCCCCCC	exonic	YALI0_D20064g	hypothetical protein YALI0D20064g	YALI0_D20064g:YALI0_D20064g.t01#NC_006070.1#2529126:exon1:c.67_68insGGGGGGGG:p.Y23fs,	frameshift insertion
Chr	Start	END	Ref	Obs	Func	Gene	Protein name	AAChange	ExonicFunc
C	2597018	2597018	C	T	exonic	YALI0_C19085g	hypothetical protein YALI0C19085g	YALI0_C19085g:YALI0_C19085g.t01#NC_006069.1#2596310:exon1:c.G223A:p.G75S,	nonsynonymous SNV		PGC91-rTE2-1
E	1862320	1862320	A	T	exonic	YALI0_E07139g	hypothetical protein YALI0E07139g	YALI0_E07139g:YALI0_E07139g.t01#NC_006071.1#813702:exon1:c.C1954T:p.P652S,	nonsynonymous SNV		Chr	Start	END	Ref	Obs	Func	Gene	Protein name	AAChange	ExonicFunc
											NC_006071.1	2302488	2302488	-	GGTTAGGGTTAGTCAGGGTTAGTCAGGGTTAGTCAGGGTTAGTCAGGGTTAGGGTTAGTCAGGGTTAGTCAGGGTTAGTCAGGGTTAGTCAGGGTT	exonic	YALI0_E19338g	hypothetical protein YALI0E19338g	YALI0_E19338g:YALI0_E19338g.t01#NC_006071.1#2301250:exon1:c.1927_1928insAACCCTGACTAACCCTGACTAACCCTGACTAACCCTGACTAACCCTAACCCTGACTAACCCTGACTAACCCTGACTAACCCTGACTAACCCTAACC:p.S643delinsX,	stopgain
PGC91-rTE2-1
Chr	Start	END	Ref	Obs	Func	Gene	Protein name	AAChange	ExonicFunc		PGC91-rTE3-1
NC_006069.1	2597020	2597020	C	A	exonic	YALI0_C19085g	hypothetical protein YALI0C19085g	YALI0_C19085g:YALI0_C19085g.t01#NC_006069.1#2596310:exon1:c.G221T:p.G74V,	nonsynonymous SNV		Chr	Start	END	Ref	Obs	Func	Gene	Protein name	AAChange	ExonicFunc
											NC_006069.1	1680348	1680351	AGCT	-	exonic	YALI0_C12122g	hypothetical protein YALI0C12122g	YALI0_C12122g:YALI0_C12122g.t01#NC_006069.1#1680349:exon1:c.1751_1752del:p.*584fs,	frameshift deletion
PGC91-rTE2-2
Chr	Start	END	Ref	Obs	Func	Gene	Protein name	AAChange	ExonicFunc
NC_006069.1	2597020	2597020	C	A	exonic	YALI0_C19085g	hypothetical protein YALI0C19085g	YALI0_C19085g:YALI0_C19085g.t01#NC_006069.1#2596310:exon1:c.G221T:p.G74V,	nonsynonymous SNV
NC_006071.1	898567	898567	C	G	exonic	YALI0_E07766g	hypothetical protein YALI0E07766g	YALI0_E07766g:YALI0_E07766g.t01#NC_006071.1#897660:exon2:c.G159C:p.K53N,	nonsynonymous SNV
NC_006071.1	1484595	1484595	A	G	exonic	YALI0_E12199g	hypothetical protein YALI0E12199g	YALI0_E12199g:YALI0_E12199g.t01#NC_006071.1#1484246:exon1:c.A349G:p.K117E,	nonsynonymous SNV
NC_006072.1	3293160	3293160	T	A	exonic	YALI0_F25597g	hypothetical protein YALI0F25597g	YALI0_F25597g:YALI0_F25597g.t01#NC_006072.1#3291857:exon1:c.T1303A:p.S435T,	nonsynonymous SNV
PGC91-rTE3-1
Chr	Start	END	Ref	Obs	Func	Gene	Protein name	AAChange	ExonicFunc
NC_006069.1	2597020	2597020	C	A	exonic	YALI0_C19085g	hypothetical protein YALI0C19085g	YALI0_C19085g:YALI0_C19085g.t01#NC_006069.1#2596310:exon1:c.G221T:p.G74V,	nonsynonymous SNV
PGC91-rTE3-2
Chr	Start	END	Ref	Obs	Func	Gene	Protein name	AAChange	ExonicFunc
NC_006069.1	2597020	2597020	C	A	exonic	YALI0_C19085g	hypothetical protein YALI0C19085g	YALI0_C19085g:YALI0_C19085g.t01#NC_006069.1#2596310:exon1:c.G221T:p.G74V,	nonsynonymous SNV
NC_006071.1	815656	815656	C	T	exonic	YALI0_E07139g	hypothetical protein YALI0E07139g	YALI0_E07139g:YALI0_E07139g.t01#NC_006071.1#813702:exon1:c.C1954T:p.P652S,	nonsynonymous SNV
NC_006071.1	1484595	1484595	A	G	exonic	YALI0_E12199g	hypothetical protein YALI0E12199g	YALI0_E12199g:YALI0_E12199g.t01#NC_006071.1#1484246:exon1:c.A349G:p.K117E,	nonsynonymous SNV

## Sheet: Fig. 3b
	Relative PGL activity (%)
Pgl1	1.0303	0.9697	0.9697
Pgl1G75S	0.78788	0.61616	0.59596
Pgl1G74V	0.55556	0.72727	0.70707

[truncated: 18 more sheets: Fig. 3c, Fig. 4b, Fig. 4c, Fig. 5b, Fig. 6a, Supplementary Fig. 2a, Supplementary Fig. 2b, Supplementary Fig. 3, Supplementary Fig. 5, Supplementary Fig. 6b, Supplementary Fig. 7, Supplementary Fig. 9a, Supplementary Fig. 9b, Supplementary Fig. 9c, Supplementary Fig. 10, Supplementary Fig. 11, Supplementary Fig. 12, Supplementary Fig. 13]
